# Supplementary material for: Smart Materials Employed in the Construction Industry: A Systematic Review of Types, Properties, Applications, and Sustainability Performance
Source: Materials (Basel). 2026 Jun 22;19(12):2676. doi: 10.3390/ma19122676 (PMC13304312; doi:10.3390/ma19122676)
Supplement: Supplementary file 1 [file materials-19-02676-s001.zip]

Archive with 1 entries (1 files):
- materials-4362461-supplementary.pdf
